# Supplementary material for: Tuning the Intramolecular Chemiexcitation of Neutral Dioxetanones by Interaction with Ionic Species
Source: Molecules. 2022 Jun 16;27(12):3861. doi: 10.3390/molecules27123861 (PMC9228516; doi:10.3390/molecules27123861)
Supplement: Supplementary file 1 [file molecules-27-03861-s001.zip]

Archive with 1 entries (1 files):
- molecules-1774112-supplementary.pdf
